# Supplementary material for: Survey data on government risk communication and citizen compliance during the COVID-19 pandemic in Vietnam
Source: Data Brief. 2020 Sep 29;33:106348. doi: 10.1016/j.dib.2020.106348 (PMC7524451; doi:10.1016/j.dib.2020.106348)
Supplement: Supplementary file 2 [file mmc2.xlsx]

## Sheet: codes
Var. name	Questions	Answers and assigned values
ID	ID	Range from 1 to 467
PART A: GENERAL INFORMATION
GENDER	Q.A1: Your gender?	= 0 if Female = 1 if Male
AGEGROUP	Q.A2: Your age?	= 1 if 15–24 years old = 2 if 25–34 years old = 3 if 35–49 years old
LOCATION	Q.A3: Your location?	= 0 if Rural = 1 if Urban
EDUCATION	Q.A4: Your education?	= 1 if High school and lower = 2 if College, University = 3 if MA/MSc
INCOME	Q.A5: Your income per capita per month? (Including private transfer from family members or relatives)	= 1 if <2 million VND = 2 if ≥2 - 5 million VND = 3 if ≥ 5 - 10 million VND = 4 if ≥10 - 20 million VND = 5 if ≥20 million VND
PART B: RISK COMMUNICATION
	From which information and communication channels have you received COVID-19 information from the government?
GRCZALO	Q.B1: Zalo	= 0 if Never receive = 1 if Rarely receive = 2 if Regularly receive
GRCSMS	Q.B2: SMS
GRCFACE	Q.B3: Facebook
GRCTIVI	Q.B4: Television
GRCPNEW	Q.B5: Printed newspaper
GRCONEW	Q.B6: Online newspaper
GRCRADI	Q.B7: Radio
GRCYUTU	Q.B8: YouTube
PART C: KNOWLEDGE
	Do you agree with the following statements?
KNOW1	Q.C1: COVID-19 was originated from Wuhan	= 0 if NO (Disagree) = 1 if YES (Agree)
KNOW2	Q.C2: COVID-19 is transmitted by direct contact with infected persons
KNOW3	Q.C3: There were affective vaccines or drugs for the treatment of COVID-10
KNOW4	Q.C4: Garlic could be used for containment of COVID-19
KNOW5	Q.C5: Symptoms of COVID-19 include fever, cough, sore throat and muscle pain
PART D: RISK PERCEPTION
	Please indicate the degree to which you agree or disagree with each of the following statements.
RISKENVI	Q.D1: The pandemic is a risk for environment	= 1 if Strongly disagree = 2 if Disagree = 3 if Neutral/ No opinion = 4 if Agree = 5 if Strongly agree
RISKPUHE	Q.D2: The pandemic is a risk for public health
RISKSPIRI	Q.D3: The pandemic is a risk for spiritual life
RISKECON	Q.D4: The pandemic is a risk for economic life
PART E: COMPLIANCE WITH SAFETY MEASURES
	Have you adopted the following safety measures to protect your-self and your family against the COVID-19 pandemic?
COMPLY1	Q.E1: Official information seeking	= 0 if NO (Not adopt) = 1 if YES (Adopt)
COMPLY2	Q.E2: Non-essential travel minimization
COMPLY3	Q.E3: Face mask wearing
COMPLY4	Q.E4: 2-meter physical distance
COMPLY5	Q.E5: Regular hand hygiene
COMPLY6	Q.E6: Healthy diet
COMPLY7	Q.E7: Physical exercising
COMPLY8	Q.E8: House hygiene
COMPLY9	Q.E9: Medical declaration

## Sheet: data
ID	GENDER	AGEGROUP	LOCATION	EDUCATION	INCOME	GRCZALO	GRCSMS	GRCFACE	GRCTIVI	GRCPNEW	GRCONEW	GRCRADI	GRCYUTU	KNOW1	KNOW2	KNOW3	KNOW4	KNOW5	RISKENVI	RISKPUHE	RISKSPIRI	RISKECON	COMPLY1	COMPLY2	COMPLY3	COMPLY4	COMPLY5	COMPLY6	COMPLY7	COMPLY8	COMPLY9
1	1	3	1	3	5	1	0	1	0	0	0	1	2	1	1	0	0	1	5	5	5	5	0	1	1	1	1	0	1	0	1
2	0	1	1	2	5	2	2	2	2	0	2	0	1	1	1	0	0	1	2	5	5	5	1	1	1	1	1	0	1	1	1
3	1	1	1	2	2	2	2	2	0	0	1	0	2	1	1	0	0	1	4	5	3	5	1	1	1	1	1	1	1	1	1
4	0	1	1	2	2	2	2	1	2	0	2	0	2	1	1	0	0	1	4	5	4	4	1	1	1	0	0	0	1	0	1
5	0	1	0	2	1	1	1	2	1	1	2	0	2	1	0	0	0	1	5	5	4	4	0	1	1	0	1	0	0	1	1
6	1	1	0	2	2	2	2	1	2	0	2	0	2	1	1	0	0	1	2	4	2	5	1	1	1	1	1	1	1	1	1
7	0	1	1	2	2	2	2	2	2	1	2	1	2	1	1	0	0	1	3	5	4	4	1	1	1	1	1	1	1	1	1
8	0	1	1	2	2	1	1	2	0	0	2	0	1	1	1	0	0	1	2	5	4	5	0	1	1	0	1	1	0	1	0
9	1	2	1	2	4	2	2	0	2	2	2	0	0	1	1	0	0	1	3	5	5	5	1	1	1	1	1	1	0	0	0
10	0	1	1	2	2	2	2	2	2	2	1	1	2	0	1	0	0	1	2	5	5	5	0	1	1	1	1	1	1	1	1
11	1	1	1	2	2	1	2	2	2	0	1	0	2	1	1	0	0	1	4	5	4	5	1	1	1	1	1	1	1	1	1
12	0	1	1	2	2	1	2	2	2	1	2	0	2	1	1	0	0	1	5	5	5	5	0	1	1	1	1	1	1	1	1
13	1	1	0	2	3	2	2	1	2	1	1	1	1	1	1	0	0	1	5	5	5	5	1	1	1	1	1	1	1	1	1
14	0	1	1	2	1	2	1	2	2	0	1	0	2	1	1	0	0	1	5	5	3	4	1	1	1	0	1	1	1	1	0
15	0	1	0	2	2	2	2	1	2	1	2	2	2	1	1	0	0	1	5	5	5	5	1	1	1	1	1	1	1	1	1
16	0	1	1	2	2	2	2	2	2	2	2	1	0	1	1	0	0	1	3	5	4	5	1	1	1	1	1	1	1	1	1
17	0	1	1	2	3	0	2	1	2	0	0	0	2	1	1	0	0	1	2	3	1	4	0	1	1	1	1	1	1	0	1
18	1	1	1	1	3	2	2	2	2	2	2	0	2	1	1	0	0	1	1	5	5	5	1	1	1	0	1	1	1	1	1
19	0	1	1	2	3	2	2	2	2	0	2	0	0	1	1	0	0	1	5	5	3	5	1	1	1	1	1	1	0	1	1
20	0	1	1	2	4	2	2	2	0	0	2	0	1	1	1	0	0	1	4	5	5	5	1	1	1	1	1	1	1	1	0
21	0	1	0	2	1	1	2	2	2	0	2	0	2	1	1	0	0	1	2	5	4	4	1	1	1	1	0	0	0	1	1
22	1	1	1	2	2	2	2	2	1	0	1	0	1	1	1	0	0	1	3	5	4	4	1	1	1	1	1	0	1	1	0
23	0	1	0	2	1	0	2	1	0	0	2	2	2	1	1	0	0	1	5	5	4	5	1	1	0	1	1	1	0	0	1
24	0	1	0	2	3	2	2	2	1	0	2	0	2	1	1	0	0	1	5	5	4	5	1	1	1	1	1	1	1	1	1
25	0	1	0	2	1	2	2	1	1	1	1	1	1	1	1	0	0	1	5	5	5	5	1	1	1	1	1	1	1	1	1
26	0	1	0	2	2	2	2	2	2	0	2	0	2	1	1	0	0	1	5	5	4	5	1	1	1	1	1	0	1	1	1
27	0	2	0	3	4	2	2	2	2	2	2	0	2	1	1	0	0	1	4	5	5	5	1	1	1	1	1	1	1	1	1
28	1	1	1	2	1	2	2	2	2	0	1	0	2	1	1	0	0	0	1	5	5	5	0	1	1	0	1	0	0	0	0
29	0	1	1	2	2	2	2	0	0	0	0	0	2	1	1	0	0	1	4	4	4	5	1	1	1	1	1	1	1	1	0
30	0	3	1	1	4	2	0	2	2	1	2	0	2	0	1	0	0	1	4	4	5	5	1	1	1	1	1	1	1	1	1
31	0	1	1	2	1	0	1	2	2	0	0	0	1	1	1	0	0	1	2	4	3	5	0	1	1	0	0	0	0	0	1
32	0	1	1	2	2	2	2	2	2	0	2	0	2	1	0	0	0	1	4	4	4	5	0	1	1	1	1	1	0	1	1
33	0	1	0	2	2	2	2	2	0	0	0	0	2	1	1	0	0	1	5	5	5	5	1	1	1	0	1	0	0	1	1
34	0	1	0	2	2	2	1	2	2	1	2	1	2	1	1	0	0	1	2	4	4	5	1	1	1	1	1	1	1	1	1
35	1	2	1	3	4	2	2	2	0	1	1	1	1	1	0	0	0	0	4	5	4	4	1	1	1	1	1	1	1	1	1
36	0	1	1	2	2	2	2	2	2	1	2	1	1	1	1	0	1	1	4	5	5	5	1	1	1	1	1	1	1	1	1
37	1	1	1	1	2	1	2	1	2	0	1	0	1	1	1	0	0	1	3	4	4	4	1	1	1	0	0	1	1	0	0
38	0	1	0	2	3	2	2	2	2	0	0	0	1	1	1	0	0	1	4	5	4	5	1	0	1	0	1	1	0	1	1
39	0	1	0	2	3	2	2	2	2	0	2	1	2	1	1	0	0	1	5	5	5	5	0	1	1	0	1	1	0	1	1
40	0	1	1	2	2	2	2	1	2	0	2	1	1	1	1	0	0	0	5	5	5	5	1	1	1	0	1	1	1	1	1
41	0	1	1	2	1	2	2	2	2	2	2	2	2	1	1	0	0	1	5	5	5	5	1	1	1	1	1	1	1	1	1
42	0	1	0	2	2	2	2	2	2	1	2	0	2	1	0	0	0	1	4	1	2	5	1	1	1	1	1	1	1	1	1
43	1	1	1	2	1	2	0	0	2	0	0	0	2	1	1	0	0	1	4	4	5	5	0	1	1	1	1	1	1	1	1
44	0	1	1	2	1	2	2	2	1	1	2	1	2	1	1	0	0	1	2	5	5	5	0	1	1	0	1	1	0	1	1
45	0	1	0	2	1	2	2	0	2	0	1	0	2	1	1	0	0	1	4	5	4	4	0	1	1	0	1	0	0	0	1
46	0	1	1	2	1	1	2	0	2	0	1	0	0	1	1	0	0	1	5	5	4	5	0	1	1	0	1	1	0	1	1
47	0	1	1	2	1	2	2	1	2	0	2	0	2	1	1	0	0	1	1	1	2	1	1	1	1	0	1	0	0	1	0
48	0	1	0	2	1	0	2	2	2	1	1	0	2	1	0	0	0	1	4	4	4	4	0	1	1	0	0	0	0	0	0
49	0	3	1	3	3	2	2	0	0	2	1	0	0	1	0	0	0	1	5	5	5	5	0	1	1	1	1	1	1	1	1
50	1	3	1	3	3	1	2	1	2	1	2	2	2	1	1	0	0	1	5	5	4	4	1	0	1	1	1	0	0	0	0
51	0	1	0	2	2	2	2	2	2	1	2	0	2	1	1	0	0	1	4	5	5	5	1	1	1	1	1	1	0	1	1
52	1	2	1	3	2	2	2	0	0	0	2	0	2	1	1	0	0	1	5	5	5	5	1	1	1	1	1	1	1	1	1
53	0	1	1	2	2	2	2	2	2	1	2	1	2	1	1	0	0	1	5	5	4	5	1	1	1	1	1	1	0	1	1
54	0	1	1	2	2	2	2	2	0	0	2	0	2	1	1	0	0	1	5	5	5	5	1	1	1	1	1	0	1	1	1
55	0	1	1	2	2	2	0	2	1	0	1	0	2	1	1	0	0	1	4	5	3	4	1	1	1	1	1	1	1	1	1
56	0	1	1	2	3	1	2	0	2	0	2	0	2	1	1	0	0	1	5	5	3	5	1	1	1	1	1	1	0	1	1
57	0	1	1	2	1	1	0	2	2	0	2	0	2	1	1	0	0	1	5	5	5	5	0	1	1	1	1	1	1	1	0
58	1	1	1	2	1	2	2	2	2	1	2	0	2	1	1	0	0	1	5	5	5	5	0	1	1	1	1	1	1	1	1
59	1	3	1	3	4	2	2	2	2	1	2	1	1	1	1	0	0	0	4	4	4	5	0	0	1	0	1	0	0	0	0
60	1	1	1	2	2	2	2	1	2	1	2	1	2	1	1	0	0	1	3	4	4	5	1	1	1	0	1	1	1	1	1
61	0	1	0	2	2	2	2	2	0	0	1	0	1	1	1	0	0	1	5	5	4	4	1	1	1	1	1	1	0	1	1
62	0	1	0	2	3	2	2	2	2	1	2	0	2	1	1	0	0	1	5	5	5	5	1	1	1	1	1	1	1	1	1
63	1	1	1	2	3	2	2	1	2	1	1	1	1	0	1	0	0	1	5	5	5	5	0	0	1	1	0	0	0	0	0
64	1	1	1	2	1	2	2	2	2	1	2	2	2	1	1	0	0	1	5	5	5	5	1	1	1	1	1	1	0	1	0
65	0	2	0	2	4	2	1	1	2	1	1	1	2	1	0	0	0	1	4	4	4	4	0	1	1	1	1	1	1	1	1
66	0	1	0	2	2	2	2	0	1	0	2	0	2	1	1	0	0	1	4	5	5	5	1	1	1	1	1	0	1	1	1
67	0	1	1	2	3	2	2	2	2	1	1	1	2	1	0	0	0	1	3	3	4	4	0	1	1	1	1	1	0	0	1
68	0	1	1	2	3	2	2	2	2	0	2	0	1	0	1	0	0	1	5	5	4	5	1	1	1	1	1	1	1	1	1
69	1	3	0	1	4	2	2	2	2	2	2	2	2	1	0	0	0	1	5	5	5	5	0	0	0	0	1	0	0	0	1
70	0	1	1	2	1	2	2	1	2	2	2	2	2	1	1	0	0	1	5	5	2	4	1	1	1	1	1	1	1	1	1
71	1	2	1	3	4	2	2	2	2	2	2	1	1	1	1	0	0	1	5	5	4	5	1	1	1	1	1	1	1	1	1
72	0	1	0	2	1	2	2	2	2	0	2	1	2	1	1	0	0	1	1	1	1	1	1	1	1	1	1	1	1	1	1
73	1	1	0	2	1	2	2	0	0	0	2	0	2	1	0	0	0	1	5	5	5	5	0	1	1	0	0	0	0	0	0
74	0	1	1	2	1	2	2	2	2	0	1	0	0	1	1	0	0	1	4	4	4	4	0	1	1	0	1	1	1	1	1
75	0	1	1	2	3	2	2	2	2	0	1	0	1	1	1	1	0	1	2	5	4	5	0	1	1	0	0	0	0	0	1
76	0	1	1	2	1	2	2	1	2	2	2	1	1	1	1	0	0	1	5	5	5	5	0	1	1	1	1	1	1	1	1
77	0	1	0	2	3	2	2	2	2	1	2	0	2	1	1	0	0	1	3	5	3	5	1	1	1	1	1	1	0	1	1
78	1	2	1	2	2	2	2	2	1	2	2	0	0	1	0	0	0	0	5	5	5	5	1	1	1	1	1	1	1	1	1
79	0	1	0	2	2	2	2	2	2	0	2	0	2	1	1	0	0	1	5	5	5	5	1	1	1	1	1	1	1	1	0
80	0	1	1	2	1	2	2	2	2	1	2	1	2	1	1	0	0	1	5	5	5	5	1	1	1	1	1	1	1	1	1
81	0	1	1	2	1	2	2	2	2	1	2	0	2	1	1	0	0	1	4	5	5	5	1	1	1	1	1	1	1	1	1
82	0	2	0	2	2	2	2	2	2	2	2	2	1	1	1	0	0	1	5	5	5	4	1	1	1	1	1	1	1	1	1
83	0	1	1	2	2	2	0	2	0	0	2	0	2	1	1	0	0	1	5	5	5	5	0	1	1	0	1	0	0	0	0
84	1	2	1	3	3	2	2	0	2	0	0	0	2	1	1	0	0	1	4	4	2	4	1	1	1	1	1	1	1	1	1
85	0	1	0	2	2	2	2	2	2	1	2	1	2	1	1	0	0	1	3	4	4	4	1	1	1	1	1	1	1	1	1
86	1	1	0	2	2	2	2	2	1	0	2	0	2	1	1	0	0	1	5	5	5	3	1	1	1	1	1	1	1	1	1
87	0	1	1	2	1	1	2	1	2	0	2	0	1	1	0	0	0	1	4	4	5	5	0	1	1	1	1	1	1	1	1
88	0	1	0	2	2	2	0	2	1	0	2	0	2	1	1	0	0	1	5	5	5	5	0	1	1	1	1	0	0	1	0
89	0	1	1	2	5	2	2	2	1	0	2	0	2	1	0	0	0	1	4	4	4	5	0	1	1	1	1	1	1	1	1
90	0	1	1	2	2	2	2	2	0	0	0	0	0	1	1	0	0	1	5	5	5	5	1	1	1	1	1	1	0	0	0
91	0	1	1	2	1	2	2	2	2	2	0	0	1	1	1	0	0	1	2	4	3	4	1	1	1	1	1	0	0	1	0
92	0	2	1	1	2	2	2	0	0	0	0	0	0	1	1	0	0	1	4	5	5	5	0	1	1	1	1	0	0	0	1
93	1	2	0	2	5	2	2	0	0	0	1	0	2	1	1	0	0	1	2	5	5	5	0	1	1	0	1	0	0	1	1
94	1	1	0	2	1	2	2	2	2	2	2	2	2	1	0	0	0	1	5	5	5	5	0	1	1	1	1	1	1	1	1
95	1	3	1	3	3	2	2	2	2	1	2	2	1	1	1	0	0	1	5	5	4	5	1	1	1	1	1	1	1	1	1
96	1	3	0	2	3	2	2	2	2	2	2	2	2	1	1	0	0	0	1	4	2	5	1	1	1	0	1	1	0	1	1
97	0	2	0	2	2	2	2	2	2	0	0	0	0	1	0	0	0	1	4	4	5	5	0	1	1	0	1	0	0	1	1
98	0	2	1	2	4	2	2	1	1	0	2	0	0	1	1	0	1	1	4	4	4	4	1	1	1	1	1	1	1	1	1
99	1	1	0	2	2	2	2	1	1	0	1	0	1	1	1	0	0	1	4	5	4	5	1	1	1	1	1	0	1	0	0
100	1	1	1	2	2	2	2	0	2	0	0	0	2	1	1	0	0	1	1	5	1	5	0	1	0	0	1	0	0	0	0
101	0	2	1	3	5	2	2	0	0	0	2	0	0	1	1	0	0	1	2	5	5	5	1	1	1	1	1	1	1	1	1
102	0	1	0	2	2	2	2	2	2	0	0	0	2	1	1	0	0	1	2	5	4	4	0	1	1	0	1	1	0	1	1
103	0	2	0	2	3	2	1	2	2	0	0	0	1	0	1	0	0	1	5	5	5	5	0	0	0	1	1	0	0	0	0
104	0	1	1	2	2	2	2	2	2	2	2	0	2	1	1	0	0	1	5	5	5	5	1	1	1	1	1	1	1	0	1
105	1	2	0	3	3	2	2	2	2	2	2	2	2	1	0	0	0	1	5	5	5	5	1	0	0	0	0	0	0	0	0
106	0	1	0	2	2	2	2	2	2	0	2	0	2	1	1	0	0	1	5	5	4	5	1	1	1	1	1	1	0	0	1
107	0	1	0	2	2	2	2	2	2	0	2	0	1	1	1	0	0	1	4	5	4	4	1	1	1	0	1	1	0	1	0
108	0	2	0	2	2	2	2	2	2	0	0	0	2	1	0	0	0	0	5	5	5	4	0	1	1	0	1	1	0	1	1
109	0	2	0	2	4	2	2	2	2	2	2	2	2	0	1	0	0	1	5	5	5	5	1	1	1	1	1	1	1	1	1
110	1	1	0	2	1	2	2	1	2	1	2	1	2	1	0	0	0	1	5	5	4	5	0	1	1	1	0	1	1	1	1
111	0	3	1	2	4	2	2	2	2	1	2	0	2	0	1	0	0	1	4	4	4	4	0	1	1	1	1	1	0	1	1
112	1	3	1	3	4	2	2	2	2	0	2	0	2	0	1	0	0	1	5	5	5	4	0	1	1	1	1	0	0	0	1
113	1	1	0	2	2	2	2	2	2	0	2	0	1	1	1	0	0	1	4	5	5	5	1	1	1	1	1	1	1	1	1
114	0	2	1	2	3	2	2	2	2	0	2	0	2	1	0	0	0	1	1	5	4	5	1	1	1	1	1	1	1	1	1
115	0	3	1	3	5	2	1	2	1	0	2	0	1	1	0	0	0	1	5	5	4	5	0	1	1	0	1	0	1	1	0
116	1	3	1	3	5	2	2	1	1	0	1	0	1	0	1	1	0	0	5	5	5	5	1	1	1	1	1	1	1	0	0
117	1	3	1	3	5	2	2	1	1	0	1	0	1	0	1	1	0	0	5	5	5	5	1	1	1	1	1	1	1	0	0
118	0	1	1	1	1	1	1	2	0	0	1	0	2	1	0	0	0	1	4	4	4	4	0	1	1	1	1	1	1	1	1
119	1	2	1	2	4	2	2	0	2	1	2	0	1	1	1	0	1	1	3	4	3	4	1	1	1	1	1	1	1	1	1
120	0	2	1	2	4	2	2	0	1	0	2	0	2	1	1	0	0	1	2	1	5	5	1	1	1	1	1	0	1	1	0
121	0	1	1	2	1	2	2	2	2	1	2	1	2	1	1	0	0	1	5	5	5	5	1	1	1	1	1	1	1	1	1
122	1	3	1	2	5	1	2	0	2	0	2	0	1	1	0	0	0	1	4	4	4	5	1	0	1	1	1	0	0	0	1
123	1	1	1	2	1	2	2	2	2	0	2	0	2	1	0	0	0	0	1	5	5	5	1	1	1	0	0	0	0	0	0
124	1	2	1	3	4	1	0	2	1	0	1	0	1	1	1	0	0	0	5	5	4	5	0	1	1	0	0	0	0	0	0
125	0	1	1	2	5	2	2	2	2	0	2	0	2	1	1	0	0	1	2	5	5	5	0	1	1	0	1	1	0	1	0
126	1	3	0	2	4	2	2	2	2	2	2	2	2	1	1	0	0	1	5	5	5	5	0	1	1	1	1	0	0	1	1
127	1	1	0	2	2	2	1	2	2	1	0	0	2	1	1	0	0	1	4	4	5	5	1	1	1	1	1	1	1	0	0
128	0	3	0	2	4	2	2	2	2	2	2	2	0	0	1	0	0	1	4	4	4	4	1	1	1	1	1	1	1	1	1
129	0	1	1	2	1	2	2	2	2	0	2	0	2	1	1	0	0	1	5	5	3	5	1	1	1	1	1	1	1	1	1
130	0	1	1	2	5	2	2	2	2	1	0	1	0	1	1	0	0	1	4	5	4	5	1	1	1	1	1	1	0	1	1
131	0	1	1	2	2	2	2	2	0	0	2	0	2	1	1	0	0	1	4	5	4	5	1	1	1	1	1	1	1	1	1
132	0	1	1	2	1	2	2	2	2	0	2	0	2	1	0	0	0	1	4	1	4	4	1	1	1	1	1	1	1	1	1
133	0	1	0	2	5	2	2	2	2	2	2	0	2	1	1	0	0	1	5	5	5	5	1	1	1	1	1	1	1	1	1
134	0	2	1	2	4	2	2	2	2	2	2	0	2	1	1	0	0	1	4	5	4	4	1	1	1	1	1	1	1	1	1
135	1	2	1	3	3	2	1	1	2	2	2	2	1	0	0	0	0	1	4	3	3	2	0	0	0	1	0	1	0	0	0
136	0	1	0	2	5	2	2	2	1	1	2	0	2	1	0	0	0	1	5	5	5	5	1	1	1	1	1	1	1	1	1
137	1	3	1	3	3	2	2	2	2	1	2	1	0	1	1	0	0	0	5	5	4	4	1	1	1	0	1	1	1	1	1
138	0	1	0	2	2	2	2	2	2	0	2	0	1	1	1	0	0	1	4	5	4	4	1	1	1	1	1	0	0	1	1
139	0	1	1	1	1	2	2	2	2	0	2	0	2	1	1	0	0	1	5	5	5	4	1	1	1	0	1	1	1	1	1
140	0	1	1	2	2	2	2	2	2	0	2	0	2	1	1	0	0	1	2	5	5	5	1	1	1	1	1	1	1	1	1
141	0	1	1	2	2	2	2	2	2	2	1	1	2	1	1	0	0	1	4	4	5	5	1	1	1	1	1	1	1	1	1
142	0	1	1	2	2	2	2	2	2	0	2	0	1	1	1	0	0	1	4	5	5	5	1	1	1	1	1	1	1	1	1
143	0	1	1	2	4	2	2	1	2	1	2	0	1	1	1	0	0	1	2	4	3	5	1	1	1	0	1	1	1	1	1
144	0	2	0	2	4	2	2	2	2	0	2	0	2	1	1	0	0	1	5	4	4	5	1	1	1	1	1	1	1	1	1
145	0	1	1	2	1	2	2	2	2	2	2	2	2	1	1	0	0	1	5	5	4	5	1	1	1	1	1	1	1	1	1
146	1	3	1	3	4	2	1	0	1	0	2	0	2	1	1	0	0	1	5	5	4	5	0	1	1	0	1	1	0	1	1
147	0	1	1	2	4	2	1	2	1	0	2	0	2	1	1	0	0	1	5	5	5	5	0	1	1	1	1	1	1	1	0
148	1	2	1	2	3	2	2	1	2	2	2	2	1	1	1	0	0	1	3	4	3	4	1	1	1	0	1	1	1	0	1
149	0	1	1	2	5	2	2	1	2	1	1	0	1	1	1	0	0	1	3	5	4	5	0	1	1	1	1	1	1	1	1
150	0	1	0	2	2	2	2	2	2	0	2	1	2	1	1	0	0	1	4	5	5	5	0	1	1	0	1	1	1	1	1
151	0	1	0	2	1	2	2	2	2	0	0	0	2	1	0	0	0	1	5	5	5	5	1	1	1	1	1	1	1	1	1
152	0	1	0	2	2	2	2	2	2	1	2	0	2	1	1	0	0	1	4	5	3	4	1	1	1	1	1	0	0	1	1
153	0	1	1	1	1	0	0	2	2	0	0	0	2	1	1	0	0	1	2	4	4	4	0	1	1	1	1	0	0	1	1
154	0	1	1	2	1	2	2	0	0	0	2	0	0	0	1	0	0	1	5	1	5	5	0	1	1	1	1	1	1	1	0
155	0	3	1	1	3	1	2	0	2	0	2	0	2	1	1	0	0	1	5	5	5	5	1	1	1	1	1	1	0	1	1
156	0	1	1	2	3	2	2	1	2	2	2	2	2	1	0	0	0	1	3	5	2	3	0	1	1	1	1	1	1	1	1
157	0	2	1	3	3	2	2	2	2	0	2	0	0	1	1	0	0	1	5	5	5	1	1	1	1	1	1	1	1	1	0
158	1	1	1	2	2	2	2	2	2	1	2	0	2	1	1	0	0	1	5	5	4	5	1	1	1	1	1	1	1	1	1
159	1	1	1	2	2	2	2	2	1	1	1	0	2	1	1	0	0	1	5	5	4	5	1	1	1	1	1	1	1	1	1
160	0	1	1	3	4	2	2	0	2	0	2	0	0	1	1	0	1	1	2	5	4	5	1	1	1	0	1	0	0	1	1
161	1	1	1	2	3	2	2	2	1	2	2	0	2	1	1	0	0	1	5	5	4	5	1	1	1	1	1	1	1	1	1
162	0	1	0	2	2	2	2	2	2	0	1	1	2	1	1	0	0	1	4	4	3	5	0	1	1	1	1	0	1	0	1
163	1	3	1	3	5	2	2	0	2	0	1	0	2	1	1	0	0	1	4	5	4	5	0	1	1	1	1	1	1	1	0
164	0	1	1	2	1	2	2	2	2	2	2	2	2	1	1	0	0	1	4	5	5	5	1	1	1	1	1	1	1	1	1
165	0	1	0	1	2	2	1	0	0	0	1	0	2	1	1	0	0	1	4	5	4	5	1	1	1	1	1	0	1	1	1
166	1	3	0	3	3	2	2	1	1	0	2	0	1	1	1	0	0	1	5	5	4	5	1	1	1	1	1	0	0	0	0
167	1	3	1	3	5	2	2	2	2	1	2	0	2	1	1	0	0	1	2	1	2	4	1	1	1	0	1	0	1	0	1
168	0	1	1	2	1	2	2	2	2	1	2	2	2	1	1	0	0	1	4	4	4	4	0	1	1	0	1	0	0	0	1
169	0	2	1	3	4	1	2	0	1	0	2	0	2	1	1	0	0	0	3	5	5	5	0	1	1	0	1	0	0	1	1
170	0	2	1	2	3	2	2	2	2	0	2	0	2	1	0	0	0	1	1	5	4	5	1	1	1	1	1	1	1	1	1
171	0	2	0	3	5	2	2	2	2	0	2	0	2	1	1	0	0	1	5	5	5	5	1	1	1	1	1	1	1	1	1
172	0	1	1	2	2	2	2	2	2	0	0	0	1	1	1	0	0	1	5	5	5	5	1	1	1	1	1	1	0	1	1
173	0	3	1	1	4	2	2	2	2	1	2	0	2	1	0	0	0	1	5	5	4	5	0	1	1	1	1	1	1	1	0
174	0	2	1	2	5	2	2	2	1	1	2	0	2	1	1	0	0	1	5	5	4	5	1	1	1	1	1	1	1	1	1
175	1	1	0	2	1	2	2	2	2	2	2	2	2	1	1	0	0	1	5	5	5	5	1	1	1	1	1	1	1	1	1
176	0	3	1	2	5	2	2	0	2	0	2	0	2	1	1	0	0	1	5	5	5	5	0	1	1	1	1	1	1	1	0
177	0	1	1	2	1	2	2	2	2	1	2	1	2	1	1	0	0	1	5	5	5	5	1	1	1	1	1	1	1	1	1
178	0	1	0	2	4	2	1	2	2	2	1	0	2	1	1	0	0	1	5	5	4	5	1	1	1	1	1	1	1	1	1
179	1	1	1	2	4	2	2	2	2	2	2	2	2	1	1	0	0	0	2	5	4	4	0	1	0	0	1	0	0	0	0
180	0	1	0	2	3	2	2	0	2	2	2	0	0	1	1	0	0	1	5	5	5	5	1	1	1	1	1	1	1	1	0
181	1	3	1	3	5	0	2	0	2	0	2	0	2	1	1	0	0	1	5	5	5	5	1	1	1	1	1	1	1	1	1
182	0	3	1	2	4	2	2	2	2	1	2	0	0	1	1	0	0	1	4	5	4	5	0	1	1	0	1	1	1	1	1
183	0	2	1	2	3	0	2	1	2	0	2	0	1	1	1	0	0	1	5	5	5	5	0	1	1	1	1	1	0	0	0
184	0	3	1	2	5	2	2	0	2	0	2	0	0	0	1	0	0	1	4	5	4	5	1	1	1	1	1	1	1	1	1
185	1	2	0	2	4	2	2	1	2	2	2	2	2	1	1	0	0	1	4	5	3	5	0	1	1	1	1	0	1	0	0
186	0	1	1	2	2	2	2	2	2	0	2	1	1	1	0	0	0	1	4	5	4	5	1	1	1	1	1	1	0	1	1
187	0	1	0	2	4	2	2	2	2	0	2	0	1	1	1	0	0	1	4	5	5	5	1	1	1	1	1	1	1	1	1
188	0	1	1	2	3	2	2	1	0	0	2	0	2	1	1	0	0	1	5	5	3	5	1	1	1	1	1	1	1	1	1
189	0	1	1	2	1	2	2	2	2	0	2	1	1	1	1	0	0	1	4	5	4	5	1	1	1	1	1	1	1	1	1
190	0	1	1	2	1	2	2	1	0	0	0	0	0	1	1	0	1	1	5	5	5	5	0	1	1	1	1	1	1	1	1
191	0	1	1	2	1	2	2	2	2	0	2	0	2	1	0	0	0	1	5	5	4	5	0	1	1	0	1	1	0	0	1
192	0	1	1	2	2	0	2	2	2	1	2	0	2	1	1	0	0	1	5	5	4	5	0	1	1	1	1	1	1	0	1
193	0	1	1	2	1	2	2	2	2	1	1	1	2	1	1	0	0	1	5	5	4	5	1	1	1	1	1	0	1	0	1
194	0	1	1	2	3	1	2	1	2	0	2	0	1	1	1	0	1	1	2	5	2	5	1	1	1	1	1	1	1	1	1
195	0	1	1	2	1	2	2	2	2	0	0	0	2	1	1	0	0	1	3	5	4	5	1	1	1	1	1	1	1	1	1
196	1	1	1	2	2	2	2	2	0	0	1	0	2	1	1	0	0	1	4	5	5	5	1	1	1	0	1	1	0	1	1
197	1	1	1	2	3	2	1	2	2	0	1	0	1	1	0	0	0	1	5	5	5	5	0	1	1	0	0	0	1	0	0
198	0	2	0	2	4	2	2	2	2	2	2	2	2	0	1	0	0	1	3	5	5	5	0	1	1	0	1	1	0	1	1
199	0	1	0	2	3	2	2	1	2	0	2	0	1	1	1	0	0	1	2	4	3	5	1	1	1	1	1	1	0	0	1
200	0	3	0	2	4	2	2	2	0	2	2	0	2	1	1	0	0	1	5	5	3	4	0	1	1	1	1	1	0	1	0
201	0	1	1	2	2	2	2	2	2	2	2	1	2	1	1	0	0	1	3	5	4	5	0	1	1	1	1	1	0	1	1
202	0	2	1	2	3	2	2	2	1	0	1	0	2	1	1	0	1	1	5	5	4	5	1	1	1	1	1	1	1	1	1
203	1	3	1	3	4	2	2	0	2	0	2	0	0	1	1	0	0	1	3	4	4	4	1	1	1	1	1	1	1	1	1
204	1	2	1	2	5	2	2	0	0	0	2	0	0	1	0	1	0	1	4	4	2	5	0	0	1	0	0	0	0	0	0
205	0	1	1	2	2	2	2	2	2	0	2	0	1	1	1	0	0	1	5	5	4	5	1	1	1	1	1	1	1	1	1
206	0	1	1	2	1	2	2	2	1	0	2	0	2	1	1	0	0	1	2	4	2	5	1	1	1	1	1	1	0	1	1
207	1	1	0	2	2	2	2	1	2	0	2	2	1	1	1	0	0	0	4	5	3	5	0	1	1	0	1	1	0	1	1
208	0	1	1	2	5	1	2	2	2	0	2	0	1	1	1	0	0	1	5	5	4	5	1	1	1	1	1	0	0	0	1
209	0	1	1	2	4	0	2	2	2	2	2	0	2	1	1	0	0	1	5	5	4	5	1	1	1	1	1	1	1	1	0
210	0	1	1	2	2	2	2	2	1	0	1	0	2	1	1	0	0	1	5	5	4	5	0	1	1	1	1	1	0	1	1
211	0	1	1	2	2	2	2	1	2	0	2	0	2	1	1	0	0	1	4	5	4	5	1	1	1	1	1	1	1	1	1
212	1	1	1	2	4	2	2	2	2	0	2	0	0	1	1	0	0	1	5	5	5	5	0	1	1	1	1	1	1	1	1
213	0	1	0	2	2	2	0	2	2	0	1	1	2	1	0	0	0	1	3	5	4	5	0	1	1	0	1	0	0	1	1
214	0	1	1	1	3	2	2	1	1	0	2	0	1	1	1	0	0	1	2	4	5	4	1	1	1	1	1	1	1	1	0
215	0	1	1	2	2	1	1	2	2	0	2	0	1	1	1	0	0	1	5	5	4	5	1	1	1	0	1	0	0	0	1
216	1	1	1	2	1	2	2	1	2	1	2	0	0	1	1	0	0	1	2	4	4	4	1	1	1	1	1	1	1	1	1
217	0	1	0	2	2	2	2	2	2	1	2	1	1	1	1	0	0	1	5	4	4	4	1	1	1	1	1	1	1	1	1
218	0	1	1	2	2	2	2	2	0	0	2	0	0	1	0	0	0	1	4	4	4	5	0	1	1	0	1	0	1	0	1
219	1	2	1	2	4	2	1	2	2	1	2	1	2	1	1	0	0	1	1	1	5	5	1	1	1	1	1	1	1	1	1
220	0	1	1	2	2	2	2	2	1	0	2	0	1	1	1	0	0	1	3	5	4	5	1	1	1	1	1	0	1	1	1
221	0	3	1	2	3	2	2	2	2	2	2	0	0	1	0	0	0	1	4	4	4	4	1	1	1	1	1	1	1	1	0
222	0	1	0	2	4	2	2	1	2	1	1	1	1	1	1	0	0	1	5	5	3	4	1	1	1	0	1	1	1	1	1
223	0	2	1	3	4	2	2	2	2	0	2	0	2	0	1	0	0	1	5	5	5	5	1	1	1	0	1	1	0	1	1
224	0	1	1	1	2	1	1	2	1	0	2	0	2	1	0	0	0	1	4	5	3	4	1	1	1	1	1	0	0	0	1
225	0	2	1	2	3	2	2	0	2	0	2	1	2	1	0	0	0	1	4	5	4	5	1	1	1	1	1	1	0	0	0
226	0	1	1	2	3	2	2	1	2	0	2	0	1	1	0	0	0	1	3	5	3	5	0	1	1	1	0	0	0	0	0
227	0	1	0	2	5	2	2	2	2	2	2	2	0	1	0	0	0	0	2	5	5	5	1	1	1	1	1	0	0	1	1
228	1	2	1	1	1	2	2	0	0	0	2	0	2	0	1	0	0	1	5	5	5	5	1	1	1	0	1	1	1	1	1
229	1	1	0	2	4	1	2	0	2	0	2	2	2	1	1	0	0	0	5	5	5	5	0	1	1	1	1	1	0	0	0
230	1	1	0	2	2	2	2	2	2	0	1	0	2	1	1	0	0	1	4	5	3	4	1	1	1	1	1	1	1	1	1
231	1	1	1	2	4	2	2	2	0	0	2	0	2	1	0	0	0	1	4	4	4	5	0	1	1	0	1	1	1	1	0
232	1	1	1	2	2	2	2	1	1	0	2	0	2	1	1	0	0	1	2	5	4	5	1	1	1	1	1	1	1	1	1
233	1	1	0	2	2	2	2	2	2	0	2	0	2	1	1	0	0	1	1	5	5	5	1	1	1	1	1	1	1	1	1
234	1	2	1	2	5	2	2	2	1	0	0	0	1	1	0	0	0	1	5	5	4	5	0	1	1	1	1	1	0	0	0
235	0	1	1	2	3	1	2	2	0	0	0	0	1	1	1	0	0	1	3	4	3	5	1	1	1	1	1	1	1	1	1
236	1	1	1	2	1	1	2	0	2	0	2	0	2	1	0	0	0	1	4	1	4	5	1	1	1	1	1	1	1	1	1
237	1	1	0	2	4	2	2	2	2	2	2	2	2	1	0	0	0	1	3	5	5	4	1	0	1	1	1	0	1	1	0
238	1	2	1	3	4	2	2	2	2	0	2	0	2	0	1	0	0	1	4	5	4	5	1	0	1	0	1	0	1	1	1
239	1	1	1	2	1	2	2	2	2	2	2	1	2	1	1	0	0	1	2	4	4	5	1	1	1	1	1	1	1	1	1
240	1	2	1	2	4	2	2	1	2	0	1	0	2	1	1	0	0	1	5	4	3	5	0	1	1	1	1	0	0	0	0
241	0	2	0	2	3	2	2	2	2	1	2	0	1	1	0	0	0	1	5	5	5	5	0	1	1	1	1	0	0	1	0
242	0	2	0	2	2	2	2	2	2	1	2	0	2	1	0	0	0	1	4	4	4	4	1	1	1	1	1	1	1	1	1
243	1	1	0	2	3	2	1	2	2	0	2	0	1	0	1	0	0	1	4	5	2	4	0	1	1	0	1	1	1	0	0
244	0	2	1	3	4	2	2	2	2	2	2	2	2	1	1	0	0	1	4	4	4	4	1	1	1	1	1	1	1	1	1
245	1	2	0	2	3	2	2	2	2	0	2	0	2	1	0	0	0	0	5	5	5	5	1	1	1	1	1	1	1	1	1
246	0	1	1	2	2	2	2	2	1	0	1	0	2	1	1	0	0	1	4	5	5	5	1	1	1	1	1	1	0	0	1
247	1	1	0	2	1	2	1	1	1	0	0	0	0	1	0	0	0	1	4	4	4	4	0	1	1	1	1	1	1	1	1
248	1	1	0	2	1	2	2	2	2	1	1	1	2	1	1	0	0	1	5	5	4	4	1	1	1	1	1	0	1	1	1
249	1	1	0	2	1	2	2	2	2	1	2	2	2	1	1	0	0	1	5	5	4	4	1	1	1	1	1	0	1	1	1
250	1	1	0	1	4	2	2	2	2	0	1	0	2	1	1	0	0	1	5	5	3	5	0	1	1	0	1	1	1	0	1
251	1	1	0	2	2	2	2	2	2	0	1	0	2	1	1	0	0	1	4	5	4	5	1	1	1	1	1	1	0	0	1
252	0	2	0	2	2	2	2	2	2	1	2	2	2	1	1	0	0	1	1	1	2	4	1	1	1	1	1	1	1	1	1
253	1	3	1	3	5	2	1	2	2	2	2	0	2	1	1	0	0	1	5	5	3	5	1	1	1	1	1	0	0	0	0
254	1	1	1	2	5	2	2	1	1	0	2	0	2	1	1	0	0	1	5	5	4	5	1	1	1	1	1	1	1	1	1
255	1	1	0	2	1	2	2	1	1	0	0	0	2	1	0	0	0	1	1	1	1	1	1	0	1	1	1	0	0	1	0
256	1	1	0	2	4	2	2	1	2	1	2	0	1	1	1	0	0	1	5	5	5	5	1	1	1	1	1	1	1	1	0
257	0	1	0	2	2	2	2	2	2	0	0	0	2	1	0	0	0	1	5	5	5	5	1	1	1	1	1	0	0	0	1
258	1	1	1	2	2	2	2	0	2	0	0	0	2	1	1	0	0	1	4	4	4	4	0	1	1	1	1	1	1	1	1
259	1	1	0	2	2	2	2	2	2	0	0	0	1	1	1	0	0	1	3	5	3	5	1	1	1	0	0	0	0	0	1
260	1	1	0	2	2	2	1	2	2	2	2	2	2	1	1	0	0	1	3	5	4	5	1	1	1	1	1	1	1	1	1
261	1	1	0	2	1	2	2	1	0	0	2	0	1	1	1	0	1	1	5	5	3	5	0	1	1	1	1	0	1	1	1
262	1	1	0	2	1	2	0	2	0	0	2	0	2	1	1	0	0	0	4	5	3	4	1	1	1	1	1	1	1	1	1
263	1	1	0	2	2	2	2	1	2	1	2	2	2	1	1	0	0	1	5	5	5	5	0	1	1	1	1	0	1	0	1
264	1	2	1	3	5	2	2	0	1	1	2	1	0	1	1	0	0	0	5	5	4	5	1	1	1	1	1	1	1	1	1
265	1	1	1	2	2	2	2	1	0	0	0	0	1	1	1	0	0	0	3	5	3	4	0	1	1	0	0	0	0	1	0
266	1	1	1	2	2	2	2	1	2	0	2	0	1	1	1	0	0	1	3	4	4	4	1	1	1	1	1	0	0	0	1
267	1	1	0	2	2	2	2	2	2	1	2	0	2	1	1	0	0	1	5	5	4	5	0	1	1	1	1	1	1	1	1
268	0	1	1	2	2	2	2	1	2	0	0	0	1	1	1	0	0	1	4	4	4	5	0	1	1	0	1	1	1	1	1
269	0	1	1	2	3	2	2	0	2	2	2	0	1	1	1	0	0	1	4	5	5	5	1	1	1	1	1	0	0	1	1
270	0	1	1	2	2	2	2	2	2	0	2	0	2	1	1	0	0	1	4	5	4	5	1	1	1	1	1	1	0	1	1
271	0	1	1	2	1	2	2	2	2	0	1	0	2	1	1	0	0	0	4	4	4	5	0	1	1	0	1	0	0	1	1
272	0	2	1	2	5	2	2	0	0	0	2	0	0	1	1	0	0	1	4	5	4	5	1	1	1	0	1	1	1	1	0
273	0	1	1	1	1	2	2	2	0	0	2	0	2	1	1	0	0	1	5	5	4	5	1	1	1	1	1	1	0	1	1
274	1	1	1	2	3	2	2	2	0	0	1	1	2	1	1	0	0	1	3	5	5	5	1	1	1	1	1	1	1	1	0
275	0	1	1	2	4	2	2	2	2	1	1	0	1	1	1	0	0	1	4	5	4	5	0	1	1	0	1	1	0	0	0
276	0	3	1	2	4	2	2	1	2	1	2	2	2	1	0	0	0	0	5	5	4	5	0	0	1	0	1	0	0	1	0
277	1	1	1	2	5	2	2	2	2	0	2	0	2	1	1	0	0	1	4	5	5	5	1	1	1	1	1	1	1	1	1
278	0	1	1	2	1	2	2	1	2	2	2	2	2	1	1	0	0	1	1	1	1	1	0	1	1	1	1	1	1	1	1
279	0	1	1	2	2	0	2	1	1	0	1	0	1	1	1	0	0	1	4	4	3	4	1	1	1	1	1	0	0	1	1
280	1	2	1	2	4	2	2	2	0	2	2	0	1	1	0	0	0	1	3	5	2	5	1	1	1	1	1	0	0	1	1
281	1	1	0	2	4	2	1	2	1	0	2	0	0	1	1	0	0	1	5	5	4	5	0	1	1	0	1	1	1	1	0
282	0	1	1	2	3	2	2	1	2	0	2	1	1	1	0	0	0	1	5	5	5	5	1	1	1	1	1	0	1	0	0
283	1	1	0	2	2	2	2	0	2	1	1	1	1	1	1	0	0	0	5	5	3	4	1	1	1	1	1	1	1	1	1
284	0	2	1	2	1	2	2	2	0	0	2	0	2	1	1	0	0	1	5	5	5	5	1	1	1	0	1	1	1	1	0
285	1	1	1	2	4	2	2	2	0	1	2	0	2	1	1	0	0	1	2	4	3	5	1	1	1	0	1	1	1	1	1
286	1	1	1	2	2	2	2	2	2	1	2	0	2	1	1	0	0	1	3	5	4	5	1	1	1	1	1	1	0	1	0
287	0	3	1	3	5	2	2	0	2	2	2	2	2	1	1	0	0	1	5	5	4	5	1	1	1	1	1	1	1	1	1
288	1	1	1	2	3	2	2	2	2	0	2	2	2	1	1	0	0	1	2	4	2	4	1	0	1	1	1	1	1	0	1
289	1	1	0	2	2	2	2	2	2	0	2	0	2	1	1	0	0	1	1	5	3	5	1	1	1	1	0	1	1	1	1
290	0	3	0	1	5	2	2	0	2	0	2	0	0	1	0	0	0	1	5	5	4	5	1	1	1	1	1	1	1	1	1
291	1	2	1	2	3	2	2	0	1	1	2	0	0	1	1	0	0	1	5	5	5	5	1	0	1	0	1	0	0	0	0
292	1	2	0	3	4	2	2	1	2	1	2	0	2	1	1	0	0	1	5	5	4	4	1	1	1	1	1	1	1	1	1
293	1	1	0	2	3	2	2	2	2	0	2	0	0	1	1	0	0	1	5	5	5	5	1	1	1	1	1	1	1	1	0
294	0	1	0	1	1	2	2	2	2	0	2	1	2	1	0	0	0	0	4	4	4	5	1	1	1	0	1	1	1	1	0
295	1	1	0	2	2	2	2	1	2	2	2	2	2	1	0	0	0	1	4	4	4	4	0	1	1	1	1	0	1	0	1
296	1	3	1	3	4	1	1	2	2	2	2	2	2	1	1	0	0	0	2	5	4	3	1	0	1	0	0	0	0	0	0
297	0	2	0	2	4	2	2	0	2	0	2	0	0	1	1	0	0	1	5	5	3	5	1	1	1	1	1	1	1	1	1
298	0	2	1	2	3	1	2	1	2	1	2	1	2	1	1	0	0	1	4	4	4	4	1	1	1	1	1	1	1	1	1
299	1	1	0	1	1	2	2	2	1	0	2	0	0	1	1	0	1	1	5	5	5	5	1	1	1	1	1	1	1	1	1
300	1	3	1	2	5	2	2	2	2	1	2	2	2	1	1	0	1	1	4	5	5	5	1	1	1	1	1	1	1	1	1
301	0	1	1	2	1	2	2	2	2	2	2	2	2	1	1	0	0	1	2	5	5	5	1	1	1	1	1	1	1	1	1
302	0	1	1	3	3	2	2	2	2	2	2	2	2	1	1	0	0	1	4	5	4	5	0	1	1	1	1	1	1	1	1
303	0	2	1	2	3	2	2	2	2	0	2	1	1	1	1	0	0	1	5	5	4	5	1	1	1	0	1	1	0	1	1
304	1	1	0	2	3	2	2	2	2	0	2	0	2	1	0	0	0	1	2	5	4	5	1	1	0	1	1	0	0	0	0
305	0	1	0	2	3	2	2	1	2	1	1	1	1	1	1	0	0	1	2	4	2	4	0	1	1	1	1	1	1	1	0
306	0	1	1	2	2	2	2	1	2	1	2	0	2	1	1	0	0	1	3	5	5	5	1	1	1	1	1	1	0	1	1
307	0	1	0	1	4	2	0	0	2	0	2	0	2	1	1	0	0	1	3	4	3	3	0	1	1	1	1	1	1	1	1
308	0	1	1	2	3	2	2	0	2	0	2	0	0	0	1	0	0	1	4	4	4	4	0	1	1	0	0	0	0	0	0
309	0	1	1	2	3	2	2	0	2	0	2	0	0	0	1	0	0	1	4	4	4	4	0	1	1	0	0	0	0	0	0
310	0	1	0	2	2	2	2	2	2	0	2	0	2	1	1	0	0	1	3	5	4	5	1	1	1	0	1	1	1	0	1
311	1	1	1	2	5	2	2	2	2	2	2	2	2	1	1	0	0	1	3	4	4	4	1	1	1	1	1	1	1	1	1
312	0	1	1	2	5	2	2	2	2	0	2	2	2	1	1	0	0	1	5	5	5	5	0	1	1	1	1	1	1	1	1
313	0	1	0	2	3	2	2	2	2	2	2	0	2	1	1	0	1	1	4	5	5	5	1	1	1	1	1	1	0	1	1
314	0	1	0	2	2	2	2	2	2	0	0	0	1	1	1	0	0	1	3	5	5	5	0	1	1	1	1	1	0	1	1
315	1	2	1	3	4	2	2	0	1	1	2	1	2	1	1	0	0	1	5	5	4	4	1	1	1	1	1	1	1	1	1
316	1	1	0	2	2	2	2	0	2	0	2	1	2	1	1	0	0	1	5	5	4	4	1	1	1	1	1	1	1	1	1
317	0	1	0	2	3	2	2	2	2	0	2	0	1	1	1	0	0	1	4	4	4	4	0	1	1	1	1	1	1	1	1
318	1	2	1	2	4	2	2	2	2	1	2	0	2	1	1	0	0	1	5	5	5	5	0	1	1	1	1	1	1	1	1
319	0	1	0	2	1	0	1	2	1	0	1	1	1	1	1	0	0	1	1	1	5	5	1	1	1	1	1	1	1	1	1
320	0	1	0	2	2	2	2	2	2	1	1	1	2	1	0	0	0	1	4	4	4	4	0	1	1	0	1	0	0	1	0
321	1	1	1	2	2	2	2	2	0	0	2	0	2	1	0	0	0	1	5	5	3	4	1	1	1	1	1	1	1	1	1
322	0	1	0	2	1	2	2	0	2	0	1	0	0	1	0	0	0	1	2	3	2	4	0	1	1	0	1	1	1	1	1
323	0	1	1	2	2	2	2	2	2	0	2	1	2	1	0	0	0	1	4	5	3	5	1	1	1	1	1	0	1	1	1
324	1	1	0	2	1	2	2	0	2	0	0	1	2	1	0	0	0	1	3	5	4	4	1	0	1	1	0	0	1	0	0
325	1	1	1	2	2	2	2	2	2	0	2	0	2	1	1	0	0	1	4	5	4	3	1	1	1	1	1	1	1	1	1
326	1	1	1	2	1	2	2	2	2	0	2	0	2	1	1	0	0	1	5	5	5	5	1	1	1	1	1	1	0	0	1
327	0	1	0	2	2	2	2	2	1	1	1	1	2	1	1	0	0	1	4	5	3	4	1	1	1	1	1	1	1	1	1
328	0	1	0	2	1	2	2	2	2	2	2	0	1	1	1	0	0	1	1	5	4	5	1	1	1	1	1	1	1	1	1
329	1	1	1	2	1	2	2	2	2	0	2	0	2	1	1	0	0	1	3	5	4	4	1	1	1	1	1	1	1	0	1
330	0	1	1	2	5	2	2	1	2	0	1	2	2	1	1	0	0	1	2	5	4	5	1	1	1	1	1	1	1	1	1
331	0	1	0	2	1	2	2	1	2	0	2	0	2	1	1	0	0	1	4	4	4	5	0	1	1	1	1	1	1	1	1
332	1	2	0	2	2	2	2	2	2	1	2	2	0	1	1	0	0	1	4	5	4	5	0	0	1	1	1	0	1	1	0
333	1	1	1	2	2	2	2	2	2	1	1	2	2	1	1	0	0	1	5	5	4	4	0	1	1	1	1	1	1	1	1
334	1	2	1	3	5	1	2	1	2	1	2	0	2	1	0	0	0	1	4	5	4	5	0	1	1	0	0	0	0	0	0
335	1	3	1	3	5	1	2	2	1	1	1	1	0	1	0	0	0	1	4	4	4	4	1	1	1	0	0	0	0	1	0
336	0	1	0	2	1	2	2	2	2	0	2	0	2	1	1	0	0	0	4	5	4	5	1	1	1	1	1	1	1	1	1
337	0	1	1	2	1	2	2	2	2	2	2	2	2	1	1	0	1	1	5	5	4	5	1	1	1	1	1	1	0	1	0
338	0	1	1	2	3	2	2	1	2	2	2	2	1	1	1	0	0	1	5	5	4	4	1	1	1	1	1	0	1	1	1
339	0	1	0	2	2	2	2	2	2	0	2	0	2	1	1	0	0	1	5	5	5	5	1	1	1	1	1	1	1	1	1
340	1	2	1	2	3	2	2	2	2	2	2	0	2	1	1	0	0	1	1	5	5	5	1	1	1	1	1	1	1	1	1
341	0	1	1	2	2	2	2	2	2	0	1	0	1	1	1	0	0	1	5	5	5	5	1	1	1	1	1	1	1	1	1
342	1	1	1	2	2	2	2	2	2	1	2	1	2	1	1	0	0	1	5	5	5	5	1	1	1	1	1	0	0	1	1
343	0	1	1	2	2	2	2	2	2	2	2	0	2	1	1	0	0	1	5	5	4	5	1	1	1	1	1	1	0	1	1
344	0	1	0	2	2	2	2	2	2	1	2	0	2	1	1	0	1	1	2	1	2	5	1	1	1	1	1	1	1	1	1
345	0	1	0	2	1	2	2	2	2	2	2	2	2	1	1	0	0	1	5	5	4	4	1	1	1	0	1	1	0	1	1
346	0	1	0	2	1	2	2	2	0	0	1	0	0	1	1	0	0	1	5	5	4	5	1	1	1	0	0	0	1	0	0
347	0	1	1	2	3	2	2	2	2	1	2	1	2	1	1	0	0	1	3	5	3	5	1	1	1	0	1	1	0	1	1
348	0	1	0	2	2	2	0	2	2	0	2	0	2	1	1	0	0	1	5	5	5	5	1	1	1	1	1	1	1	1	1
349	0	1	1	2	2	2	2	2	2	0	2	0	2	1	1	0	0	1	5	5	4	5	1	1	1	1	1	1	1	1	1
350	1	1	1	2	1	2	2	2	1	0	2	0	2	0	1	0	0	1	2	5	5	5	0	0	1	1	0	1	1	0	1
351	1	1	0	2	1	1	1	2	1	1	2	1	2	0	0	0	0	1	4	5	5	5	0	1	1	1	1	1	1	1	1
352	0	1	1	2	5	2	2	2	2	2	2	2	2	1	1	0	0	1	1	4	5	5	1	1	1	1	1	1	1	1	1
353	0	1	1	2	2	2	2	2	2	0	0	0	1	1	1	0	0	1	4	5	5	5	1	1	1	1	1	1	0	0	1
354	0	1	1	2	1	2	2	2	2	1	2	0	2	1	0	0	0	1	4	4	4	5	0	0	1	1	0	0	1	1	1
355	1	1	1	2	2	2	2	1	2	2	2	1	2	1	1	0	0	1	4	3	3	5	1	1	1	1	1	1	1	1	1
356	1	1	0	2	3	2	2	2	0	0	0	0	2	1	1	0	0	1	4	4	4	5	1	1	1	1	1	1	1	1	1
357	0	1	1	2	2	2	2	1	0	0	1	0	1	1	1	0	0	1	5	5	4	5	1	1	1	0	1	0	0	1	1
358	0	1	1	2	1	2	2	2	2	0	2	0	2	1	1	0	0	1	5	5	5	5	1	1	1	1	1	1	1	1	0
359	1	1	0	1	1	2	2	2	2	0	2	0	2	1	0	0	0	1	5	5	5	5	1	1	1	0	0	0	0	0	0
360	0	2	1	2	3	2	2	2	2	0	2	0	1	1	1	0	0	1	4	4	4	5	1	1	1	0	1	1	1	0	0
361	0	1	1	2	2	2	2	2	1	1	2	0	2	1	1	0	0	1	4	5	3	4	0	1	1	1	1	1	1	1	1
362	0	1	1	1	2	2	2	2	2	0	2	0	2	1	1	0	0	1	3	5	3	4	1	1	1	1	1	1	0	1	1
363	0	3	1	2	4	1	2	1	0	0	2	1	1	0	1	0	0	0	4	5	2	5	0	1	1	0	1	0	0	1	0
364	1	2	0	2	3	2	1	2	1	1	1	0	2	1	1	0	0	0	5	5	3	5	0	1	1	1	1	0	0	0	1
365	0	1	0	2	3	2	2	2	1	0	2	0	1	1	1	0	0	1	5	5	5	5	0	1	1	1	1	1	1	1	1
366	1	1	0	2	4	2	2	0	2	2	2	0	1	1	1	0	0	1	2	4	3	4	1	1	1	1	1	1	0	1	1
367	0	1	0	2	2	2	2	1	2	0	2	0	1	1	1	0	0	1	2	5	2	4	1	1	1	0	0	0	0	1	1
368	0	1	1	2	1	2	2	2	0	0	1	0	1	1	1	0	0	1	4	4	5	5	1	1	1	1	1	0	1	1	1
369	0	2	1	3	4	2	2	2	2	1	2	0	0	1	1	0	0	1	5	5	4	4	0	1	1	1	1	1	0	1	1
370	0	3	1	3	4	1	2	2	2	0	2	0	1	1	1	0	0	1	4	5	4	4	1	1	1	0	1	0	0	1	1
371	0	1	0	2	1	2	2	2	2	0	0	0	2	1	0	0	0	1	5	5	4	5	0	1	1	0	1	0	0	0	0
372	0	3	1	3	4	2	1	1	2	0	1	0	0	1	1	0	0	1	4	5	3	5	0	1	1	1	1	1	1	1	1
373	1	1	1	2	2	2	2	1	2	0	2	0	2	0	1	0	0	1	1	1	1	1	0	1	1	1	1	0	0	0	1
374	1	2	1	3	5	2	2	0	2	2	2	0	0	1	1	0	0	1	4	4	3	4	0	1	1	0	1	0	0	1	0
375	0	1	1	2	1	2	2	2	2	0	2	0	2	1	1	0	0	1	4	5	4	5	0	1	1	1	1	1	1	1	1
376	1	2	1	2	1	2	1	0	0	0	0	0	0	1	1	0	0	1	1	5	2	2	0	1	1	0	1	1	0	0	0
377	0	1	0	2	5	2	2	2	2	1	1	2	2	1	1	0	0	1	5	1	5	5	1	1	1	1	1	1	1	1	1
378	0	1	0	2	2	2	2	1	2	0	1	0	1	1	1	0	0	1	4	5	4	5	1	1	1	1	1	1	1	1	1
379	0	1	0	2	1	2	2	2	2	0	2	0	2	1	1	0	0	1	5	5	5	5	0	1	1	1	1	1	1	1	1
380	0	2	0	3	3	2	2	2	0	0	2	0	2	1	1	0	0	1	5	5	5	5	1	1	1	1	1	0	0	1	0
381	0	1	0	2	1	2	2	2	2	1	2	2	2	1	1	0	0	1	5	1	5	5	1	0	1	1	1	1	1	1	1
382	1	1	1	2	2	2	2	2	2	2	2	1	2	1	1	0	0	1	5	5	5	5	1	1	1	1	1	1	1	1	0
383	0	1	0	2	1	2	2	2	2	0	2	0	2	1	1	0	0	1	1	5	4	4	1	1	1	1	1	1	1	1	1
384	1	2	0	2	4	2	2	0	2	0	2	1	0	1	1	0	0	1	4	5	4	5	0	1	1	0	0	0	0	0	0
385	0	2	1	3	4	2	2	2	2	2	2	2	2	1	1	0	0	1	5	5	5	5	1	1	1	1	1	1	1	1	1
386	0	1	1	2	2	2	2	2	2	2	2	1	2	1	1	0	0	1	2	4	3	4	1	1	1	1	1	1	1	1	1
387	1	1	1	2	5	2	2	2	0	2	2	2	2	1	1	0	0	1	3	5	3	4	1	1	1	1	1	0	1	1	1
388	0	1	1	2	1	2	2	2	2	2	2	1	2	1	1	0	0	1	4	5	2	2	1	1	1	1	1	1	1	1	1
389	0	3	1	3	5	2	2	0	2	0	2	0	0	1	1	0	0	1	4	5	3	4	0	1	1	1	1	1	0	1	0
390	0	1	1	2	1	2	2	2	2	2	2	1	2	1	1	0	0	1	5	5	5	5	1	1	1	1	1	1	1	1	1
391	1	1	1	2	1	2	2	0	1	0	0	0	1	1	0	0	0	1	2	4	4	4	0	1	1	1	1	0	1	1	1
392	1	1	0	2	1	2	2	2	1	0	0	0	2	1	1	0	1	1	3	4	3	5	1	1	1	1	0	1	1	1	1
393	0	1	0	2	3	2	2	2	2	1	1	1	2	1	1	0	0	1	4	4	4	4	1	1	1	1	1	0	1	1	1
394	0	1	1	2	2	2	2	1	2	0	2	0	2	1	1	0	0	1	5	5	4	5	0	1	1	1	1	1	1	1	1
395	1	1	0	2	2	2	2	2	2	1	2	1	2	1	1	0	0	1	4	4	4	4	1	1	1	1	1	0	0	1	0
396	1	2	1	2	4	2	2	0	2	1	2	1	2	1	1	0	0	1	1	5	5	5	1	1	1	1	1	1	1	1	1
397	1	2	1	2	4	2	2	0	2	1	2	1	2	1	1	0	0	1	1	5	5	5	1	1	1	1	1	1	1	1	1
398	0	1	1	2	2	2	2	1	2	1	2	1	1	1	1	0	0	1	2	4	3	4	0	1	1	1	1	1	1	1	1
399	0	1	0	2	2	2	2	2	2	2	2	2	2	1	0	0	0	1	5	5	5	5	1	1	1	1	1	0	1	1	1
400	0	1	0	2	3	0	1	0	0	0	0	0	0	1	0	0	0	1	2	5	5	5	0	1	1	0	1	0	0	0	1
401	0	1	1	2	2	2	2	2	2	1	2	0	2	1	1	0	0	1	4	5	5	5	0	1	1	1	1	1	1	1	1
402	0	2	0	2	2	2	2	2	2	2	2	1	2	1	1	0	0	1	2	5	2	4	1	1	1	1	1	1	1	1	1
403	1	3	1	3	4	2	2	1	2	1	2	1	1	1	1	0	0	1	4	4	4	4	1	1	1	1	1	1	1	1	0
404	1	1	1	2	1	2	2	0	0	0	2	0	2	1	1	0	0	1	3	1	5	3	1	1	1	0	1	0	0	0	0
405	1	1	0	2	1	2	2	2	2	0	2	1	1	1	1	0	0	1	5	5	4	4	1	1	1	1	1	1	1	1	1
406	1	1	1	2	2	2	2	1	2	1	2	0	1	1	1	0	0	1	5	4	5	5	1	1	1	1	1	1	1	1	1
407	0	1	0	2	2	2	2	2	2	0	2	2	2	1	1	0	0	1	4	4	4	4	0	1	1	1	1	1	0	0	1
408	0	1	1	2	2	2	2	0	2	2	2	2	1	1	1	0	0	1	5	5	5	5	1	1	1	1	1	1	1	1	1
409	0	1	1	2	2	2	2	2	2	0	2	0	2	1	0	0	0	1	4	4	3	4	0	1	1	0	1	0	0	0	1
410	1	1	0	2	2	2	2	2	2	2	2	0	1	1	1	0	0	1	5	5	3	4	1	1	1	1	1	1	1	1	1
411	0	1	0	2	1	2	2	2	2	1	2	1	1	1	1	0	0	1	3	4	2	4	1	1	1	1	1	1	1	1	1
412	0	1	0	2	2	2	2	2	2	1	1	1	2	1	0	0	0	1	5	5	5	5	0	1	1	1	1	1	1	1	1
413	1	3	1	3	4	2	2	1	2	1	2	1	1	1	0	0	0	1	4	4	4	4	0	1	1	0	1	1	1	1	0
414	0	1	1	2	2	2	2	2	2	0	2	1	2	1	0	0	0	1	5	5	4	5	0	1	1	1	1	1	1	1	1
415	0	1	1	2	1	2	2	2	1	0	2	0	2	1	1	0	0	1	4	5	5	5	1	1	1	1	1	1	1	1	1
416	0	1	0	2	2	2	2	0	2	1	1	1	2	1	0	0	0	1	2	5	4	5	1	1	1	0	0	0	0	0	0
417	1	1	0	2	1	2	2	2	2	1	2	1	2	1	1	0	0	1	4	5	2	1	1	1	1	1	1	1	1	1	1
418	0	1	1	2	2	2	2	2	2	2	2	1	1	0	1	0	0	1	5	5	3	4	1	1	1	0	1	1	0	1	1
419	0	1	0	2	2	1	1	2	2	1	1	1	2	1	1	0	0	1	4	4	5	5	0	1	1	0	1	1	0	1	1
420	0	1	1	2	2	2	2	2	2	1	2	1	2	1	1	0	0	1	5	5	5	5	1	1	1	1	1	1	1	1	1
421	0	1	1	2	1	2	2	1	2	2	2	2	2	1	1	0	0	1	5	5	4	5	1	1	1	1	1	1	1	1	1
422	1	1	0	2	3	2	2	2	2	0	0	0	1	1	1	0	0	1	2	4	4	4	1	1	1	1	1	1	1	1	1
423	0	1	0	2	2	2	2	2	2	0	2	0	2	1	1	0	0	1	4	4	5	5	1	1	1	1	1	0	0	1	1
424	0	1	1	2	2	2	2	1	2	0	2	0	2	1	1	0	0	1	2	5	4	5	1	1	1	0	1	1	0	0	0
425	0	3	1	1	4	1	1	0	2	1	2	0	2	1	1	0	0	1	2	5	4	5	0	1	1	0	1	0	0	0	1
426	0	1	0	1	2	2	2	2	2	0	2	0	2	1	1	0	0	1	5	5	4	5	1	1	1	0	1	0	0	0	0
427	0	1	0	2	2	2	0	2	2	0	2	0	2	1	1	0	0	1	4	4	3	4	1	1	1	1	1	0	0	0	1
428	0	1	0	2	1	2	2	1	1	0	0	0	1	0	1	0	0	1	5	5	5	5	0	1	1	1	1	0	1	1	1
429	1	1	0	2	1	2	2	0	2	1	2	1	1	1	0	1	0	1	3	4	4	4	1	1	1	1	1	1	1	0	1
430	0	1	1	2	2	1	2	0	2	0	1	0	2	1	0	0	0	1	5	5	4	5	0	1	1	1	1	1	0	1	1
431	0	1	1	2	2	2	2	2	2	1	2	1	2	1	1	0	0	1	5	4	5	5	1	1	1	1	1	1	1	1	1
432	1	1	1	2	3	2	2	1	2	1	2	0	1	1	0	0	0	1	4	5	4	5	1	1	1	0	1	1	1	1	1
433	0	1	1	2	2	1	2	2	1	0	2	0	1	1	1	0	0	1	2	5	5	5	1	1	1	1	1	1	0	0	1
434	1	3	1	1	4	2	2	0	2	2	2	1	2	1	1	0	0	1	5	5	5	5	1	1	1	1	1	1	1	1	1
435	0	1	0	2	2	2	2	2	2	1	2	1	2	1	0	0	0	1	4	5	5	5	0	1	1	1	1	0	1	1	1
436	0	1	0	2	1	2	2	1	2	2	2	2	2	1	1	0	0	1	4	4	5	5	1	1	1	1	1	1	1	1	1
437	1	1	0	2	1	2	2	1	1	1	2	1	2	1	0	0	0	1	4	4	4	4	1	1	1	1	1	1	1	1	1
438	0	1	1	2	2	2	2	2	2	0	2	0	1	1	1	0	0	1	5	5	4	5	1	1	1	0	1	0	0	1	1
439	0	1	0	2	3	2	2	2	1	0	2	1	2	1	1	0	1	1	5	5	3	4	1	1	1	1	1	1	1	1	1
440	0	1	1	2	1	0	2	2	2	0	2	0	2	1	1	0	0	1	4	5	5	5	0	1	1	1	1	1	1	1	0
441	0	1	1	2	3	2	2	2	2	0	2	0	1	1	1	0	0	1	4	5	4	5	0	1	1	0	1	0	0	0	1
442	1	1	1	2	2	2	2	2	2	0	2	0	2	1	1	0	0	1	4	5	3	5	0	0	1	0	1	1	1	1	1
443	0	1	0	2	5	0	2	2	2	0	2	0	1	1	1	0	0	1	3	5	4	5	1	1	1	1	1	1	1	1	1
444	0	1	1	2	3	2	2	2	0	0	1	0	2	1	1	0	0	1	5	5	3	5	1	1	1	0	1	1	0	0	0
445	0	1	0	2	1	2	2	2	2	0	2	0	2	1	1	0	0	1	5	5	5	5	1	1	1	1	1	1	1	1	1
446	0	1	0	2	3	2	2	2	2	0	2	0	1	1	1	0	0	1	5	5	5	5	1	1	1	1	1	1	0	1	1
447	0	3	1	1	4	0	2	0	2	2	2	0	0	1	1	0	0	1	5	5	5	5	1	1	1	1	1	1	1	1	1
448	0	1	0	2	3	2	2	2	2	1	2	1	1	1	1	0	0	1	5	5	5	5	1	1	1	1	1	0	0	0	1
449	0	1	0	2	1	2	2	1	2	2	2	0	0	1	1	0	0	1	3	5	5	5	1	1	1	1	1	1	0	1	1
450	0	1	1	2	2	2	2	2	2	2	2	2	1	1	1	0	0	1	4	5	5	5	1	1	1	1	1	1	1	1	1
451	1	1	1	2	3	2	2	2	2	2	2	1	2	1	1	0	0	0	5	5	5	5	1	0	0	0	0	1	1	1	1
452	0	1	0	2	2	2	2	2	2	0	2	0	2	1	0	0	0	1	5	5	5	5	0	1	1	0	0	1	0	0	1
453	0	1	1	2	1	2	2	1	2	0	2	0	2	1	0	0	0	1	3	5	4	5	1	1	1	1	1	1	1	1	1
454	0	1	1	2	2	2	2	1	2	0	2	0	2	1	1	0	0	1	4	5	5	5	1	1	1	1	1	1	1	1	1
455	1	1	1	2	2	2	2	1	0	1	2	0	2	1	1	0	0	1	3	2	3	4	0	1	1	1	1	0	0	1	1
456	0	1	1	2	1	2	0	2	1	0	0	0	2	1	1	0	0	1	3	4	5	5	0	1	1	0	1	1	0	1	1
457	1	2	1	3	4	2	2	0	1	0	1	0	1	0	1	0	0	1	5	5	5	5	0	1	1	0	1	1	1	1	0
458	0	1	1	2	3	2	2	1	0	0	0	0	2	1	0	0	0	1	5	5	5	5	0	0	1	0	1	1	1	1	1
459	1	1	0	1	2	1	2	2	2	0	2	0	2	1	1	0	0	1	2	5	3	5	1	1	1	1	1	0	0	0	0
460	0	1	1	2	4	2	2	2	1	0	2	0	2	1	1	0	0	1	5	5	4	5	1	1	1	1	1	1	1	1	1
461	0	1	1	2	1	2	2	2	1	0	2	0	2	1	1	0	0	1	4	4	5	5	1	1	1	0	1	0	1	1	1
462	0	1	1	2	2	1	0	2	1	0	1	0	1	1	1	0	0	1	4	4	4	4	0	1	1	1	1	0	0	1	1
463	0	1	0	2	2	2	0	2	0	0	2	0	2	1	1	0	0	1	5	5	5	4	1	1	1	1	1	1	1	1	1
464	0	1	1	2	1	0	0	2	2	0	0	0	0	1	0	0	0	1	5	5	5	5	1	1	1	1	1	1	1	1	1
465	0	2	1	3	4	1	2	1	2	0	2	0	1	1	1	0	0	1	5	5	5	5	0	1	1	0	1	1	1	1	0
466	0	1	1	2	3	2	2	0	2	0	1	0	2	1	1	0	0	1	2	5	5	5	1	1	1	1	1	1	1	1	1
467	0	1	1	1	1	0	2	1	0	0	0	0	2	1	1	0	0	1	2	4	3	5	1	1	1	1	1	0	0	1	1
